# Supplementary material for: Opt1 imports CoA precursors as glutathione mixed disulfides
Source: J Biol Chem. 2025 Jul 21;301(9):110503. doi: 10.1016/j.jbc.2025.110503 (PMC12406275; doi:10.1016/j.jbc.2025.110503)
Supplement: Table S1 [file mmc2.xlsx]

## Sheet: Detected mutations
CHROM	Gene name	gene ID	DNA mutation	Protein mutation	1	2	3	4	5	6	7	8	9	10	11	12	13	14	15	16	17	18	19	20	21	22	23	24	25	26	27	28	29	30	31	32	34	35	36	38	42	47	48	50	52	53	58	# of ecm31D mutants	% of ecm31D mutants
VII	CHO2	YGR157W	c.2326delA, c.1208G>A, c.244C>T	p.Ile776fs, p.Trp403*, p.Gln82*	1	1	1	1	1	1	1	1	1	1	1	1	1	1	1	1	1			1	1	1	1	1	1	1	1	1	1	1	1	1	1	1		1								30	0.9375
VIII	YHL050C	YHL050C	c.1139C>A	p.Ala380Glu					1															1	1	1		1				1							1					1				6	0.1875
VIII	YHR214C-B	YHR214C-B	c.200T>C	p.Leu67Pro		1		1									1						1											1														5	0.15625
VII	YGR109W-B	YGR109W-B	c.1165T>G	p.Tyr389Asp										1									1							1																		3	0.09375
IX	YIR018C-A	YIR018C-A	c.61dupA	p.Ile21fs						1																		1										1										2	0.0625
IX	MET30	YIL046W	c.1161C>A	p.Ser387Arg																																			1		1							0	0
VI	CDC14	YFR028C	c.1delA	p.Met1fs									1																																		1	1	0.03125
XII	YLR012C	YLR012C	c.77T>C	p.Leu26Pro																																						1					1	0	0
VII	MUP1	YGR055W	c.1514_1516delGTG	p.Gly505del																		1																										1	0.03125
VIII	SSF1	YHR066W	c.420G>T	p.Leu140Phe											1																																	1	0.03125
XVI	GUP2	YPL189W	c.1385G>T	p.Ser462Ile																																								1				0	0
XV	HRK1	YOR267C	c.1938_1943delACAACA	p.Gln646_Gln647del																																	1											0	0
VI	YFL066C	YFL066C	c.884A>G	p.Gln295Arg																																									1			0	0
VI	RSC8	YFR037C	c.1671G>T	p.Leu557Phe														1																														1	0.03125
VII	SKN1	YGR143W	c.976C>G	p.His326Asp																							1																					1	0.03125
XIV	ATP23	YNR020C	c.121delT	p.Trp41fs																																			1									0	0
XV	GAL11	YOL051W	c.2449A>G	p.Lys817Glu																																							1					0	0
II	TBS1	YBR150C	c.3033_3035delTGA	p.Asp1012del																																			1									0	0
X	YJR079W	YJR079W	c.60delT	p.Phe20fs																					1																							1	0.03125
III	MATALPHA1	YCR040W	c.420T>A	p.Tyr140*									1				1	1					1																1									4	0.125
VII	RRP46	YGR095C	c.1delA	p.Met1fs			1																					1																				2	0.0625
XV	WTM2	YOR229W	c.1393delA	p.Tyr465fs																																						1						0	0
X	PGU1	YJR153W	c.705T>G	p.Asn235Lys																		1																										1	0.03125
X	YJR115W	YJR115W	c.85_88delCACA	p.His29fs																	1												1															2	0.0625
VI	YFL067W	YFL067W	c.304A>G	p.Ser102Gly																					1										1													2	0.0625
VI	YFR035C	YFR035C	c.333_334delTT	p.Phe111fs																									1																			1	0.03125
II	YBR292C	YBR292C	c.360delA	p.Glu121fs																														1														1	0.03125
VII	YGR069W	YGR069W	c.126_134dupTTTTTTTTT	p.Phe43_Phe45dup		1						1		1				1						1						1																		6	0.1875
XI	YKR040C	YKR040C	c.481G>C	p.Glu161Gln								1						1						1								1										1		1				4	0.125
XIV	YNL338W	YNL338W	c.90_108delACCCACACCACACCCACAC	p.Pro31fs		1												1			1					1												1					1					4	0.125
XVI	YPL025C	YPL025C	c.349_350delTT, c.349_351delTTT	p.Phe117fs/del			1																		1	1																		1			1	3	0.09375
VI	YFR036W-A	YFR036W-A	c.66C>A, c.53A>T, c.55A>T	p.Tyr22*, p.Tyr18Phe, p.Ile19Leu									1					1																														2	0.0625
XIII	YMR290W-A	YMR290W-A	c.292G>T, c.321_322delGC, c.326T>A	p.Glu98*, p.Gln108fs, p.Ile109Lys									1																													1						1	0.03125
IV	YDR320W-B	YDR320W-B	c.133delA	p.Arg45fs																																	1											0	0
VI	YFR034W-A	YFR034W-A	c.124_125delAA	p.Asn42fs																									1																			1	0.03125
[truncated: 10 more columns]
