# Supplementary material for: Opt1 imports CoA precursors as glutathione mixed disulfides
Source: J Biol Chem. 2025 Jul 21;301(9):110503. doi: 10.1016/j.jbc.2025.110503 (PMC12406275; doi:10.1016/j.jbc.2025.110503)
Supplement: Table S2 [file mmc3.xlsx]

## Sheet: GO KEGG FC>1 5, FDR<0 01
Category	Term	Term2	Count	%	PValue	Genes	List Total	Pop Hits	Pop Total	Fold Enrichment	Bonferroni	Benjamini	FDR	-Log (FDR)
KEGG_PATHWAY	sce00270	Cysteine and methionine metabolism	9	8.33333	3.84085e-07	S000003981, S000004611, S000000893, S000005221, S000003152, S000003985, S000004170, S000001336, S000002910	44	43	2480	11.797	2.03563e-05	2.03565e-05	1.72838e-05	4.76236
KEGG_PATHWAY	sce01230	Biosynthesis of amino acids	12	11.1111	4.99377e-06	S000004048, S000003981, S000005048, S000004666, S000000893, S000005221, S000003152, S000004079, S000001378, S000004170, S000001336, S000002910	44	125	2480	5.41091	0.000264635	0.000132335	0.00011236	3.94939
KEGG_PATHWAY	sce01100	Metabolic pathways	29	26.8519	7.95983e-06	S000001426, S000000872, S000003985, S000002910, S000004048, S000003596, S000004666, S000003152, S000000222, S000005496, S000003870, S000004727, S000004701, S000003898, S000001378, S000001336, S000003834, S000002426, S000004801, S000001777, S000003487, S000005048, S000003981, S000004611, S000003786, S000005221, S000000893, S000004079, S000004170	44	798	2480	2.0483	0.000421784	0.000140624	0.000119397	3.92301
KEGG_PATHWAY	sce01110	Biosynthesis of secondary metabolites	18	16.6667	3.14203e-05	S000004727, S000001378, S000003985, S000003834, S000001336, S000002426, S000004801, S000001777, S000002910, S000004048, S000003487, S000003981, S000005048, S000004666, S000000893, S000005221, S000003152, S000004170	44	351	2480	2.89044	0.00166392	0.00041632	0.000353479	3.45164
KEGG_PATHWAY	sce01240	Biosynthesis of cofactors	8	7.40741	0.00638362	S000004048, S000003487, S000003786, S000003870, S000004701, S000004170, S000001777, S000002910	44	131	2480	3.44205	0.287814	0.0676664	0.0574526	1.24069
KEGG_PATHWAY	sce00260	Glycine, serine and threonine metabolism	4	3.7037	0.0142328	S000004048, S000001336, S000002426, S000004801	44	30	2480	7.51515	0.532221	0.125723	0.106746	0.971647
KEGG_PATHWAY	sce00450	Selenocompound metabolism	3	2.77778	0.0173622	S000003981, S000000893, S000003152	44	12	2480	14.0909	0.604766	0.131456	0.111614	0.952282
KEGG_PATHWAY	sce00670	One carbon pool by folate	3	2.77778	0.0267286	S000004048, S000004727, S000002426	44	15	2480	11.2727	0.762097	0.157402	0.133643	0.874053
KEGG_PATHWAY	sce00920	Sulfur metabolism	3	2.77778	0.0267286	S000003981, S000005221, S000003898	44	15	2480	11.2727	0.762097	0.157402	0.133643	0.874053
KEGG_PATHWAY	sce00380	Tryptophan metabolism	3	2.77778	0.0458	S000003596, S000003786, S000001426	44	20	2480	8.45455	0.916653	0.220673	0.187364	0.727315
KEGG_PATHWAY	sce00220	Arginine biosynthesis	3	2.77778	0.0458	S000004666, S000004079, S000003870	44	20	2480	8.45455	0.916653	0.220673	0.187364	0.727315
KEGG_PATHWAY	sce00999	Biosynthesis of various plant secondary metabolites	2	1.85185	0.0511397	S000004170, S000002910	44	3	2480	37.5758	0.938096	0.225867	0.191774	0.71721
KEGG_PATHWAY	sce00630	Glyoxylate and dicarboxylate metabolism	3	2.77778	0.0887937	S000004048, S000002426, S000004801	44	29	2480	5.83072	0.992761	0.362005	0.307363	0.512349
