# Supplementary material for: Opt1 imports CoA precursors as glutathione mixed disulfides
Source: J Biol Chem. 2025 Jul 21;301(9):110503. doi: 10.1016/j.jbc.2025.110503 (PMC12406275; doi:10.1016/j.jbc.2025.110503)
Supplement: Table S4 [file mmc4.xlsx]

## Sheet: Sheet1
Oligonucleotide name	Sequence (5'-3')	Use
pr009_CHO2_2326delA_FWD	AGGCGTTGTTGGAGTTTGGG	Amplify region CHO2 region with 2326delA
pr010_CHO2_2326delA_REV	GCCAATGGCACTGTCGTATC
pr011_CHO2_2326delA_seqFWD	TTGGATCAGGTGGTCATTGG	Sequencing primer to check for 2326delA
pr012_CHO2_2326delA_seqREV	GCGATGCGAAATAACGTGAG	Sequencing primer to check for 2326delA
pr101_pGSHU_CHO2_FWD	AGTTCAGGTGTCGTGGTATTTAGTACCGGCAATGAAATTTCAAATGGTGTTTCGTACGCTGCAGGTCGAC	Integrate GSHU cassette in CHO2
pr102_pGSHU_CHO2_REV	AAATGGTATCTACGAATTTAGGTACCATTCTGGTAACTCCCATAAGGTGTTAGGGATAACAGGGTAATCCGCGCGTTGGCCGATTCAT
pr105_CHO2_2326delA_IRO_FWD	TACGAATTTAGGTACCATTCTGGTAACTCCCATAAGGTGTTATTGTTTCTACACCATTTGAAATTTCATTGCCGGTACTAAATACCACGA	IRO to exchange GSHU cassette for 2326delA in CHO2
pr106_CHO2_2326delA_IRO_REV	TCGTGGTATTTAGTACCGGCAATGAAATTTCAAATGGTGTAGAAACAATAACACCTTATGGGAGTTACCAGAATGGTACCTAAATTCGTA
pr120_GSHU_control_FWD	CATTTGATGCTCGAGGCAAG	Check GSHU integration in CHO2 by colony PCR. Combine with pr010
pr148_CHO2_KO_IRO_FWD	AGTGATTTTCTTAGTGACAAAGCTTTTTCTTCATCTGTAGGTATATATATTTAAAAAGTACTAGGATTCAAGTTAACATT	IRO to exchange GSHU cassette for full knock-out of CHO2
pr149_CHO2_KO_IRO_REV	AATGTTAACTTGAATCCTAGTACTTTTTAAATATATATACCTACAGATGAAGAAAAAGCTTTGTCACTAAGAAAATCACT
pr150_CHO2_KOcheck_FWD	AGATTCTTTCCACTGTGTTCCCT	Check CHO2 locus. Combine with pr010.
pr233_MUP1KO_pFA/pGU_FWD	TTAGTTTCACATTCTGTAGAAATCTTTAAAGACAAGAGAAGAGAAAACAAAGGCGGAGCACGTACGCTGCAGGTCGAC	Generate PCR product to knock-out MUP1
pr234_MUP1KO_pFA/pGU_REV	TTATAAGAATGTTCATACGTGATTATAAGAATCGAGATGAGATGGTAAGTACCTTTTTGGGAAATTAATACGACTCAC
pr235_MUP1_FWD	GGAATTGCCGTTCACCACAC	Check MUP1 locus by colony PCR
pr236_MUP1_REV	CGGAAAGAGGGTAAGGGAGC
pr258_YCT1KO_pFA/pGU_FWD	TTCTTGAAGGTTGAACAAAACATCAAGAGAAAATAAAAAAGAAAATATAACAAAAAAGAACGTACGCTGCAGGTCGAC	Generate PCR product to knock-out YCT1
pr259_YCT1KO_pFA/pGU_REV	AAATTAATTTTCTAATTATTAAGTGTCAGATAGAACATTTACACAACAAAACATCAATATGAAATTAATACGACTCAC
pr260_YCT1_FWD	AGGTCCCTAGGAACTGGACG	Check YCT1 locus by colony PCR
pr261_YCT1_REV	CAGTTCCTCTTTCTTGCAGCC
pr237_MET15_NotI_FWD	TATATGCGGCCGCAGATTGTACTGAGAGTGCAC	Amplify locus MET15 (from BY4742) to clone in pRS416 using BamHI and NotI
pr238_MET15_BamHI_REV	TATAGGATCCCTGTGCGGTATTTCACACCG
pr171_OPI3_FWD	ACCGGATCCGGCCATACCAATA	Amplify locus OPI3 to clone in pRS426 using BamHI and NotI (BamHI is in amplified product)
pr172_OPI3_NotI_REV	AGCGGCCGCGCATGTGGAAAGTTGCACCG
pr286_OPT1KO_pFA/pGU_FWD	CCAAATTTTGAATTAAAACTTGATATGAACCTCTGCAGGTTTATTATTATGTTTTCATGACGTACGCTGCAGGTCGAC	Generate PCR product to knock-out OPT1
pr287_OPT1KO_pFA/pGU_REV	AAAAGTTTTCGACTGTGTGGCAGAAAATAACCGCAACAATTATATAACGTCACAGAACACGAAATTAATACGACTCAC
pr288_OPT1_FWD	GAATGCTACAAAGCGGCCAG	Check OPT1 locus by colony PCR
pr289_OPT1_REV	TGCTTTCCCTCCGTCTTCAC
pr516_S1-FEN2_V2	TCAAGATTGAGAAGCTGTTTTCAGAATTTTTGATTGGAGAGAGCCTGGGCCTAAGTCATGCGTACGCTGCAGGTCGAC	Exchange endogenous promoter FEN2 for pGALL using pYM-N27
pr517_S4-FEN2_V2	CTTGGAAGAAACAGATTCTCTCTCAACCTCATGTTGAGTGATAGATTTCGATTCCTTCATCATCGATGAATTCTCTGTCG
pr509_FEN2_5'_FWD_V2	GAGGGCCAAGAAAATGCTGC	Check promoter of FEN2 by colony PCR
pr491_FEN2_5'_REV	CTTAGCCATATCCTGGGCGG
pr546_S1-CAB1	AAAAACTACCAGAATAAAGAAATTTATAGTTCCAATTGAGTGCATGCGAAAAGAATCGCACGTACGCTGCAGGTCGAC	Exchange endogenous promoter CAB1 for pGALL using pYM-N27
pr547_S4-CAB1	AAGGTTGAAAGTATTGTCGCCATAATCGCAATTGTAAGATATCTCTTGAGTAATTCGCGGCATCGATGAATTCTCTGTCG
pr513_CAB1_5'_FWD_V3	TGCCCATTCTTTTTGGCTGC	Check promoter of CAB1 by colony PCR
pr428_CAB1_5'_REV	CTTTAGCCAGAGTGCCTCCTAT
pr548_S1-CAB2	AGTTGTCATAAACTGTGTAGATTAGCAGCAGACACTCCTTTTTTTCTTCATACTATAGCACGTACGCTGCAGGTCGAC	Exchange endogenous promoter CAB2 for pGALL using pYM-N27
pr549_S4-CAB2	ATGACTTATTTCAGTAACAGACGTATGAATTTGAGGTCTGTTGAGCACGGGTAGAGGTGGCATCGATGAATTCTCTGTCG
pr472_CAB2_5'_FWD	ATTGCGTGCCTGAAATCTGC	Check promoter of CAB2 by colony PCR
pr473_CAB2_5'_REV	TGTAGGCAACGGGAAAGAGC
pr550_S1-CAB3	ACACTTAGTTAGCATATTTAAATAAAAGTCTAAAGGACCAGCAAAGAGTTATTAGGTGTGCGTACGCTGCAGGTCGAC	Exchange endogenous promoter CAB3 for pGALL using pYM-N27
pr551_S4-CAB3	AATTAAGTTAACTCCCTGCTTACCGTTCATATTCTGATCTGAGTTCACTTTTTCATCCGTCATCGATGAATTCTCTGTCG
pr474_CAB3_5'_FWD	ACCGGCATTCAACGAGTACG	Check promoter of CAB3 by colony PCR
pr475_CAB3_5'_REV	ACCGGCACTTGTGTTGTAGG
pr619_CHO2_NotI_FWD	AATAGCGGCCGCTTTGACACCTGCCCAGATCC	Cloning of CHO2 in pRS416 using NotI and SalI
pr620_CHO2_SalI_REV	GCCGGTCGACAAAGAAGCGCACAAAGGCAT
pr621_MUP1_NotI_FWD	AATAGCGGCCGCGCCGTCGGTGACAAACTAGAA	Cloning of MUP1 in pRS416 using NotI and SalI
pr622_MUP1_SalI_REV	CGGTCGACCACACTGTTCCGCCAACTCA
pr623_OPT1_NotI_FWD	ATAAGCGGCCGCTGCTTTCCCTCCGTCTTCAC	Cloning of OPT1 in pRS416 using NotI and SalI
pr624_OPT1_SalI_REV	AGGTCGACTGGATGAACCCGAGAGCAAC
pr625_YCT1_NotI_FWD	ATAAGCGGCCGCACTTGAGGGTCTTCATCGCC	Cloning of YCT1 in pRS416 using NotI and SalI
pr626_YCT1_SalI_REV	AGGTCGACAACTCGAGTGCTGCTTTCCA
